# Supplementary material for: Ib-M1 Antimicrobial Peptide Alters Membrane Permeability and Disrupts Escherichia coli O157:H7 Bacillar Morphology
Source: Microorganisms. 2026 May 30;14(6):1237. doi: 10.3390/microorganisms14061237 (PMC13303001; doi:10.3390/microorganisms14061237)
Supplement: Supplementary file 1 [file microorganisms-14-01237-s001.zip]

Archive with 3 entries (3 files):
- S1.S2.zip
- __MACOSX/._S1.S2.zip
- S3_raw_images.zip
